# Supplementary material for: Ti-Doped, Mn-Based Polyanionic Compounds of Na4Fe1.2Mn1.8(PO4)2P2O7 for Sodium-Ion Battery Cathode
Source: Nanomaterials (Basel). 2025 Apr 11;15(8):581. doi: 10.3390/nano15080581 (PMC12029225; doi:10.3390/nano15080581)
Supplement: Supplementary file 1 [file nanomaterials-15-00581-s001.zip]

Archive with 1 entries (1 files):
- nanomaterials-3571535-supplementary.pdf
